# Supplementary material for: Chemical, In Cellulo, and In Silico Characterization of the Aminocholine Analogs of VG
Source: Int J Mol Sci. 2024 Nov 25;25(23):12656. doi: 10.3390/ijms252312656 (PMC11641387; doi:10.3390/ijms252312656)
Supplement: Supplementary file 1 [file ijms-25-12656-s001.zip]

Archive with 1 entries (1 files):
- ijms-3314644-supplementary.pdf
